# Supplementary material for: Lactobacillus paracasei Comparative Genomics: Towards Species Pan-Genome Definition and Exploitation of Diversity
Source: PLoS One. 2013 Jul 19;8(7):e68731. doi: 10.1371/journal.pone.0068731 (PMC3716772; doi:10.1371/journal.pone.0068731)
Supplement: Table S2 — Statistics of L. paracasei genome sequencing. (XLSX) [file pone.0068731.s003.xlsx]

## Sheet: sorted on coverage
Table S2: Statistics of L. paracasei genome sequencing
strain name	Total number of reads	Total number of bases	Large Contigs	All Contigs	Genome Mb	inferredReadError	Q39MinusBases	Average Coverage
Lpl7	307897	100322206	89	111	3.1	0.59	0.06	32.362
Lpp122	199931	75474145	199	264	2.9	0.6	0.1	26.0256
Lpp225	197331	70738388	74	114	3.1	0.55	0.09	22.8188
Lpp230	161089	65446204	71	85	3	0.54	0.12	21.8154
Lpp22	153588	55594507	228	295	2.7	0.82	0.23	20.5906
Lpp120	143291	52331784	176	219	2.8	0.83	0.23	18.6899
Lpp46	141046	50736607	83	96	2.9	0.8	0.24	17.4954
Lpp226	133116	48461359	109	138	3	0.82	0.28	16.1538
Lpp228	160708	44684435	188	211	2.9	0.74	0.65	15.4084
Lpp17	119347	43391726	108	144	2.9	0.81	0.45	14.9627
Lpp43	132672	44491206	205	240	3.1	0.72	0.7	14.352
Lpp223	117134	42662146	143	180	3	0.82	0.44	14.2207
Lpp74	150445	41590702	190	235	3	0.57	0.41	13.8636
Lpl14	145155	40098256	141	171	3	0.57	0.41	13.3661
Lpp219	108844	39810146	238	264	3	0.81	0.79	13.27
Lpp49	146890	38211316	109	137	2.9	0.61	0.31	13.1763
Lpp221	140893	37930193	265	325	3	0.62	0.52	12.6434
Lpp125	103698	36905678	192	215	3	0.61	0.56	12.3019
Lpp189	112356	32698136	295	316	2.9	0.66	0.96	11.2752
CNCM I-4270	129618	33112021	461	527	3	0.76	1	11.0373
Lpp14	95113	30155826	436	499	2.9	0.81	1.28	10.3986
Lpp229	90026	28897911	317	345	2.9	0.75	1.26	9.9648
Lpp70	77063	26880500	474	545	2.7	0.63	1.68	9.95574
CNCM I-2877	88842	28620891	481	536	2.9	0.74	1.56	9.86927
Lpp48	102545	26829575	998	1177	2.8	0.74	2.15	9.58199
Lpp41	80283	25794968	827	956	2.7	0.8	2.18	9.55369
Lpp37	75217	27847487	264	288	3	0.64	0.93	9.2825
Lpp7	72428	26120530	611	806	2.9	0.92	2.37	9.00708
CNCM I-4648	83148	24882086	852	955	2.8	0.78	2.29	8.88646
CNCM I-4649	79328	26363770	665	762	3	0.81	2.4	8.78792
Lpp227	80687	24612544	596	647	2.9	0.78	1.86	8.48708
Lpp71	66048	21960277	825	934	2.7	0.81	2.83	8.13344
Lpp123	56827	19128705	1107	1233	2.8	0.81	3.5	6.83168
Lpp126	55117	17947990	1355	1489	2.7	0.78	4.63	6.6474
Zhang
BL23
ATCC334
	= RAST annotation
