# Supplementary material for: Lactobacillus paracasei Comparative Genomics: Towards Species Pan-Genome Definition and Exploitation of Diversity
Source: PLoS One. 2013 Jul 19;8(7):e68731. doi: 10.1371/journal.pone.0068731 (PMC3716772; doi:10.1371/journal.pone.0068731)
Supplement: Table S5 — CRISPR loci variants. A/ Lcas1 sequences of the direct repeats and spacers, B/ Lcas2 sequences of the direct repeats and spacers. (XLSX) [file pone.0068731.s006.xlsx]

## Sheet: Lcas1
Supporting Information
Table S5A. Lcas1 sequences of the direct repeats and spacers.
Direct repeats
Code	strain	spacer	Direct repeat sequence
DR1			GTCTCAGGTAGATGTCGAATCAATCAGTTCAAGAGC
DR2			GTCTCAGGTAGATGTCGAATCAATCAGTTCAAAAGC
DR3			GTCTCAGGTAGATGCCGAATCAATCAGTTCAAGAGC
DR4			GTCTCAGGTAGATGTCGAATCAATCAGTTCGAGAGC
DR5			GTCTCAGGTAGATGTGGAATCAATCAGTTCAAGAGC
DR6			/------------------TCAATCAGTTCAAGAGC
Spacers
Code			Spacer sequence
1			TGTTTTCTCCAGAACAACAGCTTAGACGGC
2			TGACATTGTGGGTATGCAACAAATCACCCC
3			GAAACTTGACAAAAACAATCTTATCTACTG
4			GAATATCATAATGCGGACGACCCATTACCA
5			AAAAGCCGGTGCAATATGCACCGGCTCACT
6			GCACTGATGAAACCGCACAACAGTTGACCG
7			GATCGCGGCACGATTGTAAACGAAGAAACC
8			CCAAATTGGTTAGCACCGCTTAAAGACGAA
9			TATCAGAGGCTTATCCATTAAACAACTGGC
10			AAACTGCCTTCCGTTGCGATCAACTCGCGC
11			AAGCGTTCGCTTGCGCTGGTGTTGGTCTCG
12			TCGTAGCGGCTAACACGCTTATGGCTGACA
13			AAAATATTTCTAGAATTAGCAACTTTATGG
14			GATCGTTGAAGAAAGGCTGATCAATATGTT
15			CGCAAAAAATGTTTTGACAAGAACACATCG
16			GGCCAATATCATCAGTCGGGAGATTGTCGC
17			ACTCGTCAATATCCTTCTGCATGATCAAGT
18			GCAATCGCGATACTTTCACCGATTGCAACA
19			AACAAAATAATAGGAGGTTTTTACCATGGA
20			ATGACTTTAACAATCAAATCCCAAGTTGTT
21			TATTATCCTAACACATCCATCGAGAAGTTA
22			CATTAATGGCTCGGTTGAGTGTTGAAACGC
23			CGAGTCGGCACGGATTCAACATGCGGCACA
24
25			CACTTGATGCTCACGCCATCCCAAGCATTT
26			CGGCATTGCCTCGGCGCATGGCTGGGGTGC
27			AAAAACAAAAGTTCAAAAGCGTGGTTCAGC
28			CTAAACGTTCGCGAACCTCATTCAAGCTAA
29			ATGGATGATGCATTTGATCGACAGTGGCCC
30			TTTAGTTAGTCGGTCAATGTCTGCTACTCT
31			GTGTTAGACTTAGATGTGGATGTTGCCCCG
32			ATACCAAGGCGGTGGCATGGCGTATACTGA
33			AGAACTGGACGCCGAACGCTTGGACACGCC
34			CCCTTTCGCCGCCATCTTTGATCGCCCACG
35			CGTGTTATTGTAATTAGTCGCCAAGTCTTG
36			GCTGTCAAGTATCTCATGTCCTTCTAGAAA
37			AACGTTGACCGCTCTGTCTCACGAAACTGG
38			GAACTTTGTATCGTTTCTCTTTGCGCACGG
39			ACGTTAAACGTACACCATGCCGCACAGTCC
40			TACAACGAAGCCATTCGGAAATTAGCAGCG
41			TTGCTCATATTGGAATCAATGTCTTTCGCG
42			CAGTAGCAACATAAACCCTAGTACCAATAA
43			CAACCTTACAGAAGTTCTTCAAGAGCGGTT
44			GGACGAGCAAATCTAACCGCTTCGGGCCAA
45			CCGAAGGATAAGCCAATATTTGTACCAGAC
46			GACTTCGAATGCTGAAGAACTAGCTGATCA
47			GGGGCACCTCGATATACGGGTACCCCATCT
48			CGAATTTAAGACGATGAAACTGCCGTATGG
49			AGAGTTTATTCAGCATGATAGTACCAAATT
50			TCAAATAGCCTCTTCGAAAGTTAAAGGAGG
51			AGCGTGGCGTAGCGCTAACTTGTCATTTTT
52			AAAAATTGGGGATTGGCAAGATTACGACTG
53			TATTTCGCACTTCCAAAATCATAGCCATCA
54			CGCCTGAACATTGCATCGATGGTTTGATCA
55			GTTGGTGGCAGCGATTCATTGCTGACGTCC
57			AACAATTGAAGCGGTGGAAGCTATAGCCGC
58			ACGTCGCCGCGAATTTTCCGCATTACCGTA
59			TCGACAATTGTGACACGGGTTTCAACGTCA
60			AACGGTGCTGCCAACTGGGTGCTCGCGCGC
61			TTGAGTTCTGATTGTTAGTTGTATCTTGGT
62			CTTCATCTAATGATGAATTAACTAACAAGT
63			CTAACCACTGGACTGGCTGGAGGGGTCGCC
64			CATCGTACCCTCACAAAAGCTAACGCCGGC
65			CTTTTATGAAGAACTGTTTACACCGGTTAT
66			TCTTCAAGGTCTTGTGTGGCAATAGCGTTT
67			TCAATATAACTCGCATCATAATCAAGATTA
68			AAGGTGAGCAAATCTTTGATGTTAGTCAGC
69			ATCTCACTGATGTTATCGGCGATTTACGAG
70			GGGATTGTGGGCTGACGATAGATATACGCT
71			CTAACCTTGGCTGTGAATACTGGAGGCGTC
72			GTAAAACCATCATTCGTCTTGGAGTCAATC
73			CATATTGACGTTGTGAACGTTGCATTTCTG
74			CTTACGTCAACGGTTATACCGTGCGCAAGG
75			AAGGGTTAGCGCCACTTAATCCTGACAACT
76			AAAGGCTTACGTTCAGGCGATTGAATCCGG
77			ACCCAGTTTCCTCGTTGCGCAGATGTTTGT
78			CCGAGAAGGTCGGACGATCAACTACTTTCG
79			TGATCACCGTCTTGAACGGCCACTTGGCTT
80			GCTATCTGGCTTGAATTCCTTAATCGATTT
81			AAGCCGATGATATAAAGAAAGACGCCCCTT
82			GAGGCTTACCCCGTCTTTACCAGTTGGTCC
83			TTGTTCATAGCAGCGTTGGCACGGGTATTG
84			ATGAAAGCCAGCGAAGGCACATTTTTTACT
85			CTATGGGTGCTGTGTAAAGGCTGTCACTAT
86			TAGAACCAACCGGGTACTCACGAGCATCAA
87			TTTCTAAAATTGGCCTTTTTCGGCAAACAT
88			TCAGTTGTATCATCGCGATTCCTCCATTAA
89			AATTAATGGCCGCTTTGTGAGGTAATGATA
90			ACCTAAATTCGATCCTCGGAAAGTCGCTAT
91			TTGCTTGTCCTGACGATTCTCAATGCCCCG
92			TCAGTATTCGGATGCTGAAAAAGACAACCC
93			TAACCGGTACTCATTTACACCTAGGTATTA
94			TCGATGATAAGCATTTAGTGGAACAAGTTT
95			ATTAATTAATACAACAATTGCTGCCATTAA
96			TTAACGGGAAAAGCCGTATCCCATTGTTGG
97			CAATGCCGGGGGTCCAACCATAGCCTGTGT
98			GCAATTTAATTTATAACCCAAGTTTATCAC
99			GAGTTTTAAGGTGATCAGAATGTATCGAGA
100			AGATTGGCGTTGACTACTGCATCGCTGGAT
101			ACCGGAATTGACAGTTGATATGTTTTCGCT
102			GATCAATAATCATCATGTTGTTTTTCCTTT
103			CATGGAACTCGACAGAACGCTTTCTGACTT
104			AAAGAACGTCCATGCTGCGTTGTCCTTGAT
105			TCTCAACTCAAGATTGTTGATAAAGATTTT
106			TACGCTCGGTTATGTTACATTACAAGTTAC
107			CGAAAGACTACGAGAACCGTTTATCAGGCT
108			ACCGTGGACTTGTAATCACTGAAGGAACTT
109			CAATCAAGAACTTTTGGAACGGCTGAAGTT
110			ATTCCGATCAGGCTGTGAAGTCAGTCAGTG
111			AGGAAATTCGAGTTCTTCCCGCAATTGATG
112			GACGATCTCGCACATGCTCAGTGATATGCG
113			AATTTGTACTTTAGCAACACTCTTATCGCC
114			TCATATTCGAACGGTATGGTGTCCATAACG
115			ATAATCTCAGGTGCTGCAATGTGGATGTGG
116			TTCAATGGACAATGGACACATGGGGGGTGT
117			GCGGTTGTCATAACAAATAACTATTTCACC
118			AAGATTGTTGTGTCGTTGGCGTTGTTCGAT
119			TGCATTTGCACGTTTTCGCCATAATTATTG
120			GCGAACCCAGTTGTTTCAACCATTTGCTCG
121			ACGCATGTAATAGTCTAAGCTTTTGTTCTT
122			ACAAAATATTTTTGTGCTATGGTATACTTC
123			ATAGTGCTCAAAATGCCCTTGCATAAACGT
124			GTTCAGTTGACGGATACGCAATGCCATTCT
125			GTCCAATTGTTCACCAGTACGGCGGACTAG
126			GATTGACGCCTATGATGCTGCACAGTCTGA
127			TGGCACTTCCAAAATCGTAACCATCATGAA
128			AAAGCCTGCTGTAAAACAGTCCCAACGATA
129			CTGTCCATCTGTCTTGAAGCCGAGACGCGG
130			GTTTATGGATCGTGACATTCGTGGACTATG
131			TGACTTGGTGGCGGATGCCATTACTATCGA
132			CATAACCAAGCTTCAAGTTGTCAAGCATCG
133			TCGTGACAAGGTTGGTTGTCTTTTGCATGA
134			GTTGTTGCAAATGTTTCGGCGCTTGTCGGC
135			TTCGGGATAAACGTGTTAGCGGTGGATAAG
136			CAATAGCATTGCTATCGCGTTAACGGCTGC
137			AAAGACTTGATGATTCTGATCGTTACTTAC
138			GGTAGATGGTTCACATATTCAAGTAAGGCC
139			ATAGGCCATGCCGGCAGAAGACCAACTCAT
140			GGAACATGAGACCACCCTCGTATTCTTCGG
141			TTCGATTATTAATTAGCAACTGCCATGCAT
142			AAAACCAAAGCCGAGTATTACCGAGCAAAG
143	Lpp225	1	TCAATGCGGCCTTGGGAAGCAGAGTGAACG
144	Lpp225	2	GTTGAAGACTTTGACCGAGGCTTCTTTGCT
145	Lpp225	3	GCGATGATGAAATGTTCAAAGCTCAGCTGG
146	Lpp225	4	ACTGGAAGATTTAACGTAGGGCAGTTGATT
147	Lpp225	5	ACTAGATAATGCCTAGATGTTGCTACTGCG
148	Lpp225	6	AAGATAATCAAGAAGGAAAGAATTATCGCC
149	Lpp225	7	TGACGATCAATTGCAAGAGCCTCCGCATCT
150	Lpp225	8	CGGGATCTCAACAACGCAGATCAACCAAGG
151	Lpp225	9	GCGGCTTCTGGACACTAGACACGCTGATGA
152	Lpp225	10	TACCAGCAGCGACATCGTGATCGATCAAGC
153	Lpp225	11	GCAGCCAAACCACCGCGATCAAGCTTGCGG
154	Lpp225	12	AGCAAAGGTCGGAGGCTGCGCGGGGTTCGC
155	Lpp225	13	TCCCGGCTTCCAAGACGAAGAACCTGACGT
156	Lpp225	14	AAGCATTTGACTTCCCAGCAGCCAAGTAAC
157	Lpp225	15	GCCGTGCTTGCGTATAGAAGCCGTTGAAGT
158	Lpl7	1	GCAGTGTGACATCAGGAACTTCGCTACTAT
159	Lpl7	2	CATCAGTCGGATATATGTTTGCACGTCTAT
160	Lpl7	3	GTTGTTTACCTTTCATGCTGATACCTGTGT
161	Lpl7	4	TCGATGCGATACTGATGGTTGCGCCTTGGA
162	Lpl7	5	AATTCAAAATGGTGGAAGGAAACGACTTAG
163	Lpl7	6	AGAATAGACTTCGAGGTATGCAGATCAATG
164	Lpl7	7	TTACAAAATTGTTGAACTGCGCCAAGTTCT
165	Lpl7	8	AGCGCCATGTACAATGAACTTGTAAGATAA
166	Lpl7	9	TTTTCAGATTCCTGAGCCGATCGCAAATCG
167	Lpl7	10	AGCTAAACCCCGGAAGTCCCGATGTGGCTG
168	Lpl7	11	CTTCTTTTGCGCATACTCGGCACCGTCATG
169	Lpl7	12	AAACGGCGACTTTATTAACGTTGATCACAT
170	Lpl7	13	GGAGGCCGGTCAGTGGATCAGTCACGACTT
171	Lpl7	14	AACGGCAAAGCGTGAGGCTGAGCAAGCTA
172	Lpl7	15	TGCATTTTACTTTTCACGTTGCACTAGG
173	Lpl7	16	GGTGGCGCTGGAAACTGGATAAACCATTAT
174	Lpl7	17	AAAGACTTGCAAGGCGTTCAGCGCTTGCTG
175	Lpl7	18	GATTCTCTTCGCCAGTTCTGTGTAGCTTTC
176	Lpl7	19	TCAATCTAAAGACATAAATGTTATCATCAA
177	Lpl7	20	AGAACAAGTACCGATCGAAAAGGGTATTGG
178	Lpl7	21	ACGCGGCCCGCTATCTGGTTTACAACTTCG
179	Lpl7	22	CCACTATTTCTAAGCATTGTTCCTAGTTGG
180	Lpl7	23	ACGATGACAACCTTGAACTGTATTACTCAG
181	Lpl7	24	GTCAGGATGATCTCGTAGTGATGCCGGTGG
182	Lpl7	25	GAACGAAAGACAGGTGATCAGGATGGCGGT
183	Lpl7	26	CCAAAATATCTGGAATATTGCGTGCCACTT
184	Lpl7	27	TTGTTTCCGGTGTTCCGATTGAGTATTTGA
185	Lpl7	28	AATCGCATGAGAGCGTCATTGCGGATTGTG
186	Lpl7	29	GCTGTGTTGTCATACGTGTAACCAGTGCCA
187	Lpl7	30	AAAATCAACTCAGAAACAGGCACATCATCA
188	Lpl7	31	CTGCTGCCATTAATGGCGGGTAATATTTGC
189	Lpl7	32	TTCAACATCATGGGCGTTGCACGTACAACC
190	Lpl7	33	CAAAAGGTAATTGTCAAG
191	Lpp227	27	ATGGTTGCATTAAACTGGAGGTGTTTCACG
192	Lpp227	28	AATTATGGAAACTAATGTGAAGCATACAAC
193	Lpp227	29	AGTCGGCAGCGGCAGCAAAGTCATTGATTG
194	Lpp227	30	GGTTGACGCGCTGAAACAATCATGTTATAC
195	Lpp227	31	GACCACAATACATTGTTATGCCATAGTAAG
196	Lpp227	32	CAGCCGCACAGCAGGCATCAGCATCGTTCG
197	Lpp227	1	TGATTCGGTGAAAGTAGGTGCTCGCCTTGT
198	Lpp227	2	AAGGACGGGCAGAGTTAGGAAAGAAGCCAT
199	Lpp227	3	CAGACGAGCTCGGGATCAGCTACAATGCCT
200	Lpp227	4	ACGGGGGTGTACATGCCGACTCTGATGCTA
201	Lpp227	5	GTGGATCTTGCCGCGAAGTACCCGCGTTCG
202	Lpp227	6	CGCACACGACAAAGAAACCTCCTAGGATAA
203	Lpp227	7	GAATATCAGGCAACGTGATCGTGCCTTTCT
204	Lpp227	8	TCTTCCATCCTTGGCAGCTTGGCCGCTATC
205	Lpp227	9	TGGCTGTTATACGTTTATCGAAAAGGGTGA
206	Lpp227	10	CTTCCGTGCCTTTTCGCTTCCCGGCAATAC
207	Lpp227	11	TTGCCGTCAATACTGTTCGCCCACGCGGTG
208	Lpp227	12	ATAAAACAATGGCGATTATCAAACTTGAT
209	Lpp227	13	CAGTGGGTTTTCTAACTTGAATGCCTAG
210	Lpp227	14	TGCAGAATTTAACGCCTACGTTAAATCACT
211	Lpp227	15	GGCCAAGGGGGAAATGAAAGCCAGCATTAT
212	Lpp227	16	CACCTTTGTAACGCTCGCCGCTAGGCGTCC
213	Lpp227	17	TGCAAACCGGCCGTGGCCGGTGAAGCCATT
214	Lpp227	18	GCGAGGTCAACGACAGCCTCCGCAGCAGTT
215	Lpp227	19	CATTAGGCGTAAATGGATTGACTGAACGG
216	Lpp227	20	AAATCATCAAGCGAGGGGTTATTTATATGC
217	Lpp227	21	CACAAAGGTTGCAACTGCAAAACGTATCAC
218	Lpp227	22	CAGAATACTACATTGGCGAGCGTGAGGACG
219	Lpp227	23	ATTTGAGTAACCAGACTCAGATGTGCTTAT
220	Lpp227	24	CCAAGGGCAGGTTTTCAACTGCCTTCTGGA
221	Lpp219	1	AAGTATGCCTGATATTGCATCTCGAAGCGT
222	Lpp219	2	CTTTTAGATATGAAATGCCGACCATGAGTA
223	Lpp219	3	CAATCATTGATGATCTACTGACACAGTTTC
224	Lpp219	4	ACATTTCACTTTCAGTTGTTTTCATACGTT
Spacers in sequenced genomes
190	Lpp227	25	CAAAAGGTAATTGTCAAG
111	Lpp227	26	AGGAAATTCGAGTTCTTCCCGCAATTGATG
78	CNCM I2877	1	CCGAGAAGGTCGGACGATCAACTACTTTCG
111	CNCM I2877	2	AGGAAATTCGAGTTCTTCCCGCAATTGATG
221	Lpp219	1	AAGTATGCCTGATATTGCATCTCGAAGCGT
222	Lpp219	2	CTTTTAGATATGAAATGCCGACCATGAGTA
223	Lpp219	3	CAATCATTGATGATCTACTGACACAGTTTC
224	Lpp219	4	ACATTTCACTTTCAGTTGTTTTCATACGTT
111	Lpp123	1	AGGAAATTCGAGTTCTTCCCGCAATTGATG
158	Lpl14	1	GCAGTGTGACATCAGGAACTTCGCTACTAT
159	Lpl14	2	CATCAGTCGGATATATGTTTGCACGTCTAT
gap
188	Lpl14	3	CTGCTGCCATTAATGGCGGGTAATATTTGC
189	Lpl14	4	TTCAACATCATGGGCGTTGCACGTACAACC
190	Lpl14	5	CAAAAGGTAATTGTCAAG
111	Lpl14	6	AGGAAATTCGAGTTCTTCCCGCAATTGATG
139	Lpp126	1	ATAGGCCATGCCGGCAGAAGACCAACTCAT
140	Lpp126	2	GGAACATGAGACCACCCTCGTATTCTTCGG
141	Lpp126	3	TTCGATTATTAATTAGCAACTGCCATGCAT
142	Lpp126	4	AAAACCAAAGCCGAGTATTACCGAGCAAAG
	Lpp221	1	GCCACAACAGCTAAACATCCACCCCAAGGG
111	CNCM I4649	1	AGGAAATTCGAGTTCTTCCCGCAATTGATG
40	Lpp43	1	TACAACGAAGCCATTCGGAAATTAGCAGCG
41	Lpp43	2	TTGCTCATATTGGAATCAATGTCTTTCGCG
gap
64	Lpp43	7	CATCGTACCCTCACAAAAGCTAACGCCGGC
65	Lpp43	8	CTTTTATGAAGAACTGTTTACACCGGTTAT
66	Lpp43	9	TCTTCAAGGTCTTGTGTGGCAATAGCGTTT
67	Lpp43	10	TCAATATAACTCGCATCATAATCAAGATTA
68	Lpp43	11	AAGGTGAGCAAATCTTTGATGTTAGTCAGC
69	Lpp43	12	ATCTCACTGATGTTATCGGCGATTTACGAG
70	Lpp43	13	GGGATTGTGGGCTGACGATAGATATACGCT
71	Lpp43	14	CTAACCTTGGCTGTGAATACTGGAGGCGTC
72	Lpp43	15	GTAAAACCATCATTCGTCTTGGAGTCAATC
73	Lpp43	16	CATATTGACGTTGTGAACGTTGCATTTCTG
74	Lpp43	17	CTTACGTCAACGGTTATACCGTGCGCAAGG
gap
76	Lpp43	3	AAAGGCTTACGTTCAGGCGATTGAATCCGG
77	Lpp43	4	ACCCAGTTTCCTCGTTGCGCAGATGTTTGT
78	Lpp43	5	CCGAGAAGGTCGGACGATCAACTACTTTCG
111	Lpp43	6	AGGAAATTCGAGTTCTTCCCGCAATTGATG
191	Lpp227	27	ATGGTTGCATTAAACTGGAGGTGTTTCACG
192	Lpp227	28	AATTATGGAAACTAATGTGAAGCATACAAC
193	Lpp227	29	AGTCGGCAGCGGCAGCAAAGTCATTGATTG
194	Lpp227	30	GGTTGACGCGCTGAAACAATCATGTTATAC
195	Lpp227	31	GACCACAATACATTGTTATGCCATAGTAAG
196	Lpp227	32	CAGCCGCACAGCAGGCATCAGCATCGTTCG
gap
197	Lpp227	1	TGATTCGGTGAAAGTAGGTGCTCGCCTTGT
198	Lpp227	2	AAGGACGGGCAGAGTTAGGAAAGAAGCCAT
199	Lpp227	3	CAGACGAGCTCGGGATCAGCTACAATGCCT
200	Lpp227	4	ACGGGGGTGTACATGCCGACTCTGATGCTA
201	Lpp227	5	GTGGATCTTGCCGCGAAGTACCCGCGTTCG
202	Lpp227	6	CGCACACGACAAAGAAACCTCCTAGGATAA
203	Lpp227	7	GAATATCAGGCAACGTGATCGTGCCTTTCT
204	Lpp227	8	TCTTCCATCCTTGGCAGCTTGGCCGCTATC
205	Lpp227	9	TGGCTGTTATACGTTTATCGAAAAGGGTGA
206	Lpp227	10	CTTCCGTGCCTTTTCGCTTCCCGGCAATAC
207	Lpp227	11	TTGCCGTCAATACTGTTCGCCCACGCGGTG
208	Lpp227	12	ATAAAACAATGGCGATTATCAAACTTGAT
gap
209	Lpp227	13	CAGTGGGTTTTCTAACTTGAATGCCTAG
210	Lpp227	14	TGCAGAATTTAACGCCTACGTTAAATCACT
211	Lpp227	15	GGCCAAGGGGGAAATGAAAGCCAGCATTAT
212	Lpp227	16	CACCTTTGTAACGCTCGCCGCTAGGCGTCC
213	Lpp227	17	TGCAAACCGGCCGTGGCCGGTGAAGCCATT
214	Lpp227	18	GCGAGGTCAACGACAGCCTCCGCAGCAGTT
215	Lpp227	19	CATTAGGCGTAAATGGATTGACTGAACGG
216	Lpp227	20	AAATCATCAAGCGAGGGGTTATTTATATGC
217	Lpp227	21	CACAAAGGTTGCAACTGCAAAACGTATCAC
gap
218	Lpp227	22	CAGAATACTACATTGGCGAGCGTGAGGACG
219	Lpp227	23	ATTTGAGTAACCAGACTCAGATGTGCTTAT
220	Lpp227	24	CCAAGGGCAGGTTTTCAACTGCCTTCTGGA
190	Lpp227	25	CAAAAGGTAATTGTCAAG
111	Lpp227	26	AGGAAATTCGAGTTCTTCCCGCAATTGATG
	CNCM I4648	1	GACAGCTGCTTTGTCTGGCGGATCTTGCTT
26	Lpp17	4	CGGCATTGCCTCGGCGCATGGCTGGGGTGC
gap
38	Lpp17	1	GAACTTTGTATCGTTTCTCTTTGCGCACGG
39	Lpp17	2	ACGTTAAACGTACACCATGCCGCACAGTCC
112	Lpp17	3	GACGATCTCGCACATGCTCAGTGATATGCG
79	Lpp46	1	TGATCACCGTCTTGAACGGCCACTTGGCTT
23	Lpp46	2	CGAGTCGGCACGGATTCAACATGCGGCACA
24	Lpp46	3	ATACAAAAAAAATCATACAGCCTGCATCAC
28	Lpp46	4	CTAAACGTTCGCGAACCTCATTCAAGCTAA
gap
37	Lpp46	5	AACGTTGACCGCTCTGTCTCACGAAACTGG
38	Lpp46	6	GAACTTTGTATCGTTTCTCTTTGCGCACGG
39	Lpp46	7	ACGTTAAACGTACACCATGCCGCACAGTCC
112	Lpp46	8	GACGATCTCGCACATGCTCAGTGATATGCG
1	Lpp223	1	TGTTTTCTCCAGAACAACAGCTTAGACGGC
gap
13	Lpp223	2	AAAATATTTCTAGAATTAGCAACTTTATGG
gap
17	Lpp223	3	ACTCGTCAATATCCTTCTGCATGATCAAGT
18	Lpp223	4	GCAATCGCGATACTTTCACCGATTGCAACA
19	Lpp223	5	AACAAAATAATAGGAGGTTTTTACCATGGA
20	Lpp223	6	ATGACTTTAACAATCAAATCCCAAGTTGTT
21	Lpp223	7	TATTATCCTAACACATCCATCGAGAAGTTA

## Sheet: Lcas2
Supporting Information
Table S5B. Lcas2 sequences of the direct repeats and spacers.
Direct repeats
Code			Consensus sequence
DR1	ATCC334		GTTTTCCCCGCACATGCGGGGGTGATCC
	Lpp122		GTTTTCCCCGCACATGCGGGGGTGATCC
	Lpp221		GTTTTCCCCGCACATGCGGGGGTGATCC
Spacers
Code			Sequence
1	ATCC334		CTTCTCTGACTGGCTTACCGCTTCTTTGCATTT
2	ATCC334		CGCTTTTATAACATTTATGCCGCATAAAAACAC
3	ATCC334		CTGGCGACAATTCGATTTCTAAACGTACTACCG
4	ATCC334		CTGGCGACAATTCGATTTCTAAACGTACTACCG
5	ATCC334		CCAGCCATTGTAATTCCTCCTAATGCGAATTTC
6	ATCC334		CGCGTTTGATGATGGCAGCGCGGCAACTTTAAC
7	ATCC334		TCAAAATCGCGACCTGGTTCAAAATGCGGCTGA
8	ATCC334		TGCTCGTGCGGTGTCTGGAGTTGCTGGCAAGTA
9	ATCC334		CTATATTTAGCTCAATTGCAACAAGAGGGCAAA
10	ATCC334		CGACAATAACGAGCTTGCGCTGATGGCAACTTT
11	ATCC334		CAAGCGAGTCCGATCCTCCCGTATTGTGAGCAT
12	ATCC334		TGGCTGTTAGTTTGGCCAGTGTTATAAGCCGCA
13	ATCC334		CAACTGGTGCGGTAATCGGGCGGAAATTGTTAA
14	ATCC334		CGATATTATACCGGTGTTTTTACCGGTTCTCCT
15	ATCC334		TGAGTTTGGTATCACGCTCTTTTGTGGTCGTCAG
16	ATCC334		TAAATGTACTTCTTCCACCACGTGGCACTATAA
17	ATCC334		TGCCGAAGTTGAAGACATGGGTCAGGCTTTTGC
18	ATCC334		CGACCAAAGCCAAACCAACACAGGCGAATACAA
19	ATCC334		TAAGGTTGTCAACACGGCTTATGCCAACAAGGA
20	ATCC334		CGACATCATCAAGGATTGCCAGTTCAACTTGGG
21	Lpp122		TGCCGAGCGTCTTCGTAATAGTTCGACTACAAA
22	Lpp122		CATAAAAGATTATTTTTAAATTTGATTGTGTAG
23	Lpp122		CATGGCTAGCGATGGTATTATTTCTGGGGCTGA
24	Lpp122		TATCAGCCGGAAGCGGTGAAGCTGGCGCGTTTG
25	Lpp221		CAAATTTGCTGGCTTTTGGTCTGATTTCAAAGA
21	Lpp122		TGCCGAGCGTCTTCGTAATAGTTCGACTACAAA
22	Lpp122		CATAAAAGATTATTTTTAAATTTGATTGTGTAG
gap
23	Lpp122		CATGGCTAGCGATGGTATTATTTCTGGGGCTGA
24	Lpp122		TATCAGCCGGAAGCGGTGAAGCTGGCGCGTTTG
25	Lpp221		CAAATTTGCTGGCTTTTGGTCTGATTTCAAAGA
