# Supplementary material for: Lactobacillus paracasei Comparative Genomics: Towards Species Pan-Genome Definition and Exploitation of Diversity
Source: PLoS One. 2013 Jul 19;8(7):e68731. doi: 10.1371/journal.pone.0068731 (PMC3716772; doi:10.1371/journal.pone.0068731)
Supplement: Table S6 — Overview of significant gene-trait matching results corresponding to growth of strains in the presence of different sugars. (XLSX) [file pone.0068731.s007.xlsx]

## Sheet: Sheet1
	Supporting Information
	Table S6: Overview of significant gene-trait matching results corresponding to growth of strains in the presence of different sugars.
										Legend
																Gene relevant according to the GTM (importance > 0.001) and present in less than 25% of the strains of that phenotype
																Gene relevant according to the GTM (importance > 0.001) and present more than 75% of the strains of that phenotype
																Gene relevant according to the GTM (importance > 0.001) and present in between 25% and 75% of the strains of that phenotype
	correlations													sugars_ca_gluconate_growth	sugars_ca_gluconate_non_growth	sugars_cellobiose_growth	sugars_cellobiose_non_growth	sugars_dulcitol_growth	sugars_dulcitol_non_growth	sugars_galactosamine_growth	sugars_galactosamine_non_growth	sugars_lactose_growth	sugars_lactose_non_growth	sugars_maltose_growth	sugars_maltose_non_growth	sugars_mannitol_growth	sugars_mannitol_non_growth	sugars_mannose_growth	sugars_mannose_non_growth	sugars_melezitose_growth	sugars_melezitose_non_growth	sugars_ribose_growth	sugars_ribose_non_growth	sugars_saccharose_growth	sugars_saccharose_non_growth	sugars_sorbitol_growth	sugars_sorbitol_non_growth	sugars_sorbose_growth	sugars_sorbose_non_growth
	sugar	pos growth	neg growth	positive OGs	consensus annotation			importance	OG in pos strains	OG in neg strains																														comments
	dulcitol=galactitol	2	32	4561	Tagatose-6-phosphate kinase (EC 2.7.1.144)			0.001	2	0		4561	Tagatose-6-phosphate kinase (EC 2.7.1.144)																											6-gene cassette, perfect match with sugar alcohol PTS; strain 114_0017 also has these genes, but not in GTM set ?
				4556	Sorbitol-6-phosphate 2-dehydrogenase (EC1.1.1.140)				2	0		4556	Sorbitol-6-phosphate 2-dehydrogenase (EC1.1.1.140)																											possibly this should be galactitol-1-phosphate 5-dehydrogenase [EC:1.1.1.251]; 6-gene cassette, perfect match with sugar alcohol PTS; strain 114_0017 also has these genes, but not in GTM set ?
				4557	PTS system, galactitol-specific IIC component(EC 2.7.1.69)				2	0		4557	PTS system, galactitol-specific IIC component(EC 2.7.1.69)																											6-gene cassette, perfect match with sugar alcohol PTS; strain 114_0017 also has these genes, but not in GTM set ?
				1810A	PTS system, galactitol-specific IIA component(EC 2.7.1.69)				2	0																														6-gene cassette, perfect match with sugar alcohol PTS; strain 114_0017 also has these genes, but not in GTM set ?
				4142	PTS system, galactitol-specific IIB component(EC 2.7.1.69)				2	0		4142	PTS system, galactitol-specific IIB component(EC 2.7.1.69)																											6-gene cassette, perfect match with sugar alcohol PTS; strain 114_0017 also has these genes, but not in GTM set ?
				4552	hypothetical protein				2	0		4552	hypothetical protein																											6-gene cassette, perfect match with sugar alcohol PTS; strain 114_0017 also has these genes, but not in GTM set ? Annotation improvement
				5223	Transcriptional regulator , AcrR family				2	0		5223	Transcriptional regulator , AcrR family																											4-gene cassette, perfect match; not in strain 114_0017 !
				5222	L-proline/glycine-betaine binding ABC transporter protein ProX (TC 3.A.1.12.1)				2	0		5222	L-proline/glycine-betaine binding ABC transporter protein ProX (TC 3.A.1.12.1)																											4-gene cassette, perfect match; not in strain 114_0017 !
				5220	L-proline glycine betaine ABC transport system, permease protein ProV (TC 3.A.1.12.1)				2	0		5220	L-proline glycine betaine ABC transport system, permease protein ProV (TC 3.A.1.12.1)																											4-gene cassette, perfect match; not in strain 114_0017 !
				5225	NADPH:quinone reductase related Zn-dependent oxidoreductase				2	0		5225	NADPH:quinone reductase related Zn-dependent oxidoreductase																											4-gene cassette, perfect match; not in strain 114_0017 !
	lactose	21	13	2359	Beta-glucoside bgl operon antiterminator, BglG family			0.001	21	4		2359	Beta-glucoside bgl operon antiterminator, BglG family																											4-gene cassette, perfect match; contigs can be used to predict if cassette is on plasmid or chromsome; same cassette correlates with BMMC without antibiotics
				2360	PTS system, lactose-specific IIB component (EC2.7.1.69)				21	4		2360	PTS system, lactose-specific IIB component (EC2.7.1.69)																											4-gene cassette, perfect match; contigs can be used to predict if cassette is on plasmid or chromsome
				2361	6-phospho-beta-galactosidase (EC 3.2.1.85)				21	4		2361	6-phospho-beta-galactosidase (EC 3.2.1.85)																											4-gene cassette, perfect match; contigs can be used to predict if cassette is on plasmid or chromsome
				2396	PTS system, lactose-specific IIA component (EC2.7.1.69)				20	4		2396	PTS system, lactose-specific IIA component (EC2.7.1.69)																											4-gene cassette, perfect match; contigs can be used to predict if cassette is on plasmid or chromsome
				2406	NAD(P)H dehydrogenase [quinone]				?	?		2406	NAD(P)H dehydrogenase [quinone]																											2 adjacent genes,
				2405	Transcriptional regulator, TetR family				?	?		2405	Transcriptional regulator, TetR family
	sucrose	17	17	2782	Sucrose-6-phosphate hydrolase (EC 3.2.1.26) putative			0.01	13	1		2782	hypothetical protein																											only gene with reasonable correlation
	mannitol	31	3	2189	Phosphonate ABC transporter phosphate-binding component (TC 3.A.1.9.1)			0.001	30	0		2189	Phosphonate ABC transporter phosphate-binding component (TC 3.A.1.9.1)																											7-gene cluster, almost perfect match
				2188	Phosphonate ABC transporter ATP-binding protein (TC 3.A.1.9.1)				30	0		2188	Phosphonate ABC transporter ATP-binding protein (TC 3.A.1.9.1)																											7-gene cluster, almost perfect match
				2129	Phosphonate ABC transporter permease protein phnE2 (TC 3.A.1.9.1)				30	0		2129	Phosphonate ABC transporter permease protein phnE2 (TC 3.A.1.9.1)																											7-gene cluster, almost perfect match
				2187	Phosphonate ABC transporter permease protein phnE1 (TC 3.A.1.9.1)				30	0		2187	Phosphonate ABC transporter permease protein phnE1 (TC 3.A.1.9.1)																											7-gene cluster, almost perfect match
				2898	hypothetical protein				absent in many strains
				595	Alkanesulfonates ABC transporter, substrate-binding protein				30	0		595	Alkanesulfonates ABC transporter, substrate-binding protein																											7-gene cluster, almost perfect match
				594	Long-chain-fatty-acid--CoA ligase (EC 6.2.1.3)							594	Long-chain-fatty-acid--CoA ligase (EC 6.2.1.3)																											7-gene cluster, almost perfect match
				2186	acyltransferase				30	0		2186	acyltransferase																											7-gene cluster, almost perfect match
				2194	galactosamine-6-phosphate isomerase (EC 5.3.1.-)				30	0		2194	galactosamine-6-phosphate isomerase (EC 5.3.1.-)																											4-gene cassette, almost perfect match
				2193	N-acetylglucosamine-6-phosphate deacetylase (EC3.5.1.25)				30	0		2193	N-acetylglucosamine-6-phosphate deacetylase (EC3.5.1.25)																											4-gene cassette, almost perfect match
				824	glycosyl hydrolase, family 35 (beta galactosidase 3 ?)				30	0		824	glycosyl hydrolase, family 35																											4-gene cassette, almost perfect match
				2263	PTS system, galactosamine-specific IIB component				29	0		2263	PTS system, galactosamine-specific IIB component																											4-gene cassette, almost perfect match
	ribose	26	8																																					highest are anti-correlating phage genes
				331	alpha-ketoglutarate permease, major facilitator superfamily			0.002	26	5		331	alpha-ketoglutarate permease, major facilitator superfamily
				1314	DNA-directed RNA polymerase specialized sigma subunit, sigma24-like				26	5		1314	DNA-directed RNA polymerase specialized sigma subunit, sigma24-like
				2207	hypothetical protein							2207	hypothetical protein
				1313	N-acetylmuramoyl-L-alanine amidase (EC3.5.1.28)				26	5		1313	N-acetylmuramoyl-L-alanine amidase (EC3.5.1.28)
				2108	Transcriptional regulator, TetR family				26	5		2108	Transcriptional regulator, TetR family
				2155	hypothetical protein				26	5		2155	hypothetical protein																											3-gene cassette ribose operon, but not adjacent ribose ABC transporter and ribokinase
				2156	Ribose operon repressor RbsR				26	5		2156	Ribose operon repressor RbsR																											3-gene cassette ribose opereon, but not adjacent ribose ABC transporter and ribokinase
				2157	D-ribose mutarotase (pyranase)				26	5		2157	D-ribose mutarotase (pyranase)																											3-gene cassette ribose opereon, but not adjacent ribose ABC transporter and ribokinase
				1083A	Maltose-6'-phosphate glucosidase (EC 3.2.1.122)				26	5
				1835A	PTS system, alpha-glucoside-specific IIBC component				26	5
				4694	hypothetical protein							4694	hypothetical protein
				914	Hyaluronate lyase precursor (EC 4.2.2.1)				26	5		914	Hyaluronate lyase precursor (EC 4.2.2.1)
				2174	Transcriptional regulator				19	6		2174	Transcriptional regulator																											7-gene cassette
				2403	Isoaspartyl aminopeptidase (EC 3.4.19.5) (Asp-X dipeptidase)				19	6		2403	Isoaspartyl aminopeptidase (EC 3.4.19.5) (Asp-X dipeptidase)																											7-gene cassette
				2277	Exopeptidase, M20(A) family				19	6		2277	Exopeptidase, M20(A) family																											7-gene cassette
				2295	Transcriptional regulator, GntR family				19	6		2295	Transcriptional regulator, GntR family																											7-gene cassette
				2398	aspartate/tyrosine/aromatic aminotransferase				19	6		2398	aspartate/tyrosine/aromatic aminotransferase																											7-gene cassette
				2399	permease, major facilitator superfamily				19	6		2399	permease, major facilitator superfamily																											7-gene cassette
				3590	hypothetical protein							3590	hypothetical protein
				2400	Alpha-L-fucosidase (EC 3.2.1.51)				19	6		2400	Alpha-L-fucosidase (EC 3.2.1.51)																											7-gene cassette
				2510	5-keto-2-deoxygluconokinase (EC 2.7.1.92)				17	4		2510	5-keto-2-deoxygluconokinase (EC 2.7.1.92)																											part of myoinositol cassette
				2603	Epi-inositol hydrolase (EC 3.7.1.-)				15	4		2603	Epi-inositol hydrolase (EC 3.7.1.-)																											missing in same 4 growing strains
				2602	Myo-inositol 2-dehydrogenase 1 (EC 1.1.1.18)				15	4		2602	Myo-inositol 2-dehydrogenase 1 (EC 1.1.1.18)																											missing in same 4 growing strains
				2601	Myo-inositol 2-dehydrogenase (EC 1.1.1.18)				15	4		2601	Myo-inositol 2-dehydrogenase (EC 1.1.1.18)																											missing in same 4 growing strains
				2600	Inosose dehydratase (EC 4.2.1.44)				15	4		2600	Inosose dehydratase (EC 4.2.1.44)																											missing in same 4 growing strains
				2599	5-keto-2-deoxy-D-gluconate-6 phosphate aldolase(EC 4.1.2.29)				15	4		2599	5-keto-2-deoxy-D-gluconate-6 phosphate aldolase(EC 4.1.2.29)																											missing in same 4 growing strains
				2598	Tautomerase family protein gene aliases:tr|A5YBK1				15	4		2598	Tautomerase family protein gene aliases:tr|A5YBK1																											missing in same 4 growing strains
				2302	sorbitol-6-phosphate dehydrogenase				19	8		2302	sorbitol-6-phosphate dehydrogenase
					separated by ~7 genes																																			2 strains also have an additional 6-gene cassette for pentoses
				2303	Ascorbate-specific PTS system, EIIA component (EC 2.7.1.-)				?	?		2303	Ascorbate-specific PTS system, EIIA component (EC 2.7.1.-)
				2304	L-ascorbate-6-phosphate lactonase UlaG (EC 3.1.1.-) (L-ascorbate utilization protein G)				?	?		2304	L-ascorbate-6-phosphate lactonase UlaG (EC 3.1.1.-) (L-ascorbate utilization protein G)
				2502	Transcriptional antiterminator, BglG family				17	5		2502	Transcriptional antiterminator, BglG family
				2501	PTS system, fructose/mannitol-specific IIABC component				17	5		2501	PTS system, fructose/mannitol-specific IIABC component
				2297	PTS system, galactosamine-specific IIC component				?	?		2297	PTS system, galactosamine-specific IIC component
				2327	PTS system, galactosamine-specific IID component							2327	PTS system, galactosamine-specific IID component
				2296	PTS system, N-acetylgalactosamine-specific IIA component				?	?		2296	PTS system, N-acetylgalactosamine-specific IIA component
				4561	Tagatose-6-phosphate kinase (EC 2.7.1.144)							4561	Tagatose-6-phosphate kinase (EC 2.7.1.144)																											see above; 6-gene cassette only in 4 strains, galactitol-specific
				4556	Sorbitol-6-phosphate 2-dehydrogenase (EC1.1.1.140)							4556	Sorbitol-6-phosphate 2-dehydrogenase (EC1.1.1.140)																											see above; 6-gene cassette only in 4 strains, galactitol-specific
				4557	PTS system, galactitol-specific IIC component(EC 2.7.1.69)							4557	PTS system, galactitol-specific IIC component(EC 2.7.1.69)																											see above; 6-gene cassette only in 4 strains, galactitol-specific
				1810A	PTS system, galactitol-specific IIA component(EC 2.7.1.69)																																			see above; 6-gene cassette only in 4 strains, galactitol-specific
				4142	PTS system, galactitol-specific IIB component(EC 2.7.1.69)							4142	PTS system, galactitol-specific IIB component(EC 2.7.1.69)																											see above; 6-gene cassette only in 4 strains, galactitol-specific
				4552	hypothetical protein							4552	hypothetical protein																											see above; 6-gene cassette only in 4 strains, galactitol-specific
				2109	hypothetical protein				19	8		2109	hypothetical protein
				4160	hypothetical protein							4160	hypothetical protein
				2364	PLP-dependent aminotransferase							2364	PLP-dependent aminotransferase
				2176	Xaa-Pro dipeptidase				19	8		2176	Xaa-Pro dipeptidase
				2318	PTS system, cellobiose-specific IIC component(EC 2.7.1.69)				19	8		2318	PTS system, cellobiose-specific IIC component(EC 2.7.1.69)
				2344	PTS system, cellobiose-specific IIB component(EC 2.7.1.69)				19	8		2344	PTS system, cellobiose-specific IIB component(EC 2.7.1.69)
				2345	PTS system, cellobiose-specific IIA component(EC 2.7.1.69)				19	8		2345	PTS system, cellobiose-specific IIA component(EC 2.7.1.69)
				2319	Aminopeptidase, M42 family				19	8		2319	Aminopeptidase, M42 family
				2078	Transcription antiterminator, BglG family				19	8		2078	Transcription antiterminator, BglG family
	sorbose	21	13					0.02																																very many correlations, very large gene cluster absent in many strains
				2562	Galactose operon repressor, GalR-LacI family				20	1		2562	Galactose operon repressor, GalR-LacI family
				2561	PTS system, mannose-specific IIC component				20	1		2561	PTS system, mannose-specific IIC component
				2595	PTS system, mannose-specific IID component				20	1		2595	PTS system, mannose-specific IID component
				2463	Choline-sulfatase (EC 3.1.6.6)				20	1		2463	Choline-sulfatase (EC 3.1.6.6)
				2453	Sulfatase modifying factor 1 precursor(C-alpha-formyglycine- generating enzyme 1)				21	2		2453	Sulfatase modifying factor 1 precursor(C-alpha-formyglycine- generating enzyme 1)
				2468	Hypothetical membrane protein				20	1		2468	Hypothetical membrane protein
				2452	Arylsulfatase-activating protein AtsB				21	2		2452	Arylsulfatase-activating protein AtsB
																																								these 3 clusters are separated by 5-gene cassette
				2507	esterase							2507	esterase																											very large consecutive gene cluster absent in many strains
				2487	PTS system, mannose-specific IID component (EC2.7.1.69)				20	1		2487	PTS system, mannose-specific IID component (EC2.7.1.69)
				2560	PTS system, mannose-specific IIC component (EC2.7.1.69)				20	1		2560	PTS system, mannose-specific IIC component (EC2.7.1.69)
				2559	PTS system, mannose/sorbose-specific IIB component (EC2.7.1.69)				20	1		2559	PTS system, mannose/sorbose-specific IIB component (EC2.7.1.69)
				2558	PTS system, mannose-specific IIA component (EC2.7.1.69)				20	1		2558	PTS system, mannose-specific IIA component (EC2.7.1.69)
				2451	Transcriptional regulator, NtrC family				20	1		2451	Transcriptional regulator, NtrC family
				2465	RNA polymerase sigma-54 factor RpoN				20	1		2465	RNA polymerase sigma-54 factor RpoN
				2557	Transcription antiterminator, BglG family				20	1		2557	Transcription antiterminator, BglG family
				2556	nitrogen regulatory protein (Enzyme IIA-NTR) (nitrogen-metabolic PTS system EIIA component)				20	1		2556	nitrogen regulatory protein (Enzyme IIA-NTR) (nitrogen-metabolic PTS system EIIA component)
				2506	Fructose-bisphosphate aldolase class II (EC4.1.2.13) homolog				20	1		2506	Fructose-bisphosphate aldolase class II (EC4.1.2.13) homolog
				2401A	PTS system, fructose-specific IIA component (EC2.7.1.69)				20	1
				2428A	PTS system, fructose-specific IIB component				20	1
				2505	PTS system, fructose-specific IIC component (EC 2.7.1.69)				20	1		2505	PTS system, fructose-specific IIC component (EC 2.7.1.69)
				2555	hypothetical protein				20	1		2555	hypothetical protein
				2554	hypothetical protein, DUF1498 family				20	1		2554	hypothetical protein, DUF1498 family
				2553	Xylulose kinase (EC 2.7.1.17)				20	1		2553	Xylulose kinase (EC 2.7.1.17)
				2504	PTS system, fructose/mannitol-specific IIA component (EC2.7.1.69)				20	1		2504	PTS system, fructose/mannitol-specific IIA component (EC2.7.1.69)
				2552	PTS system, fructose-specific IIBC component (EC2.7.1.69)				20	1		2552	PTS system, fructose-specific IIBC component (EC2.7.1.69)
				2551	Cystathionine beta-lyase (EC 4.4.1.8) (CBL)(Beta-cystathionase) (Cysteine lyase)				20	1		2551	Cystathionine beta-lyase (EC 4.4.1.8) (CBL)(Beta-cystathionase) (Cysteine lyase)
				2503	transcription regulator				20	1		2503	transcription regulator
				2502	Transcriptional antiterminator, BglG family				20	1		2502	Transcriptional antiterminator, BglG family
				2501	PTS system, fructose/mannitol-specific IIABC component				20	1		2501	PTS system, fructose/mannitol-specific IIABC component
				2550	sorbitol-6-phosphate 2-dehydrogenase				20	1		2550	sorbitol-6-phosphate 2-dehydrogenase																											this OG does not correlate with growth on sorbitol, so perhaps mannose/mannitol-specific ?
				2549	PTS system, mannose-specific IIA component				20	1		2549	PTS system, mannose-specific IIA component
				2486	PTS system, mannose-specific IIB component				20	1		2486	PTS system, mannose-specific IIB component
				2485	PTS system, mannose-specific IIC component				20	1		2485	PTS system, mannose-specific IIC component
				2548	PTS system, mannose-specific IID component				20	1		2548	PTS system, mannose-specific IID component
				2547	Mannitol-1-phosphate 5-dehydrogenase (EC1.1.1.17)				20	1		2547	Mannitol-1-phosphate 5-dehydrogenase (EC1.1.1.17)
				2546	dihydroxyacetone kinase (EC 2.7.1.29),ADP-binding subunit				20	1		2546	dihydroxyacetone kinase (EC 2.7.1.29),ADP-binding subunit
				2545	dihydroxyacetone kinase (EC 2.7.1.29), dihydroxyacetone binding subunit				20	1		2545	dihydroxyacetone kinase (EC 2.7.1.29), dihydroxyacetone binding subunit
				2544	D-arabino-3-hexulose 6-phosphate formaldehyde lyase				20	1		2544	D-arabino-3-hexulose 6-phosphate formaldehyde lyase
				2543	6-phospho-3-hexuloisomerase				20	1		2543	6-phospho-3-hexuloisomerase
				2500	transcription regulator, GntR family				20	1		2500	transcription regulator, GntR family
				2542	L-sorbose 1-phosphate reductase (EC 1.1.1.-)				20	1		2542	L-sorbose 1-phosphate reductase (EC 1.1.1.-)
				2499	transcriptional regulator SorR of sorbose uptake and utilization genes				20	1		2499	transcriptional regulator SorR of sorbose uptake and utilization genes
				2541	sorbitol-6-phosphate 2-dehydrogenase (EC 1.1.1.140)				20	1		2541	sorbitol-6-phosphate 2-dehydrogenase
				2540	PTS system, sorbose-specific IIA component (EC2.7.1.69)				20	1		2540	PTS system, sorbose-specific IIA component (EC2.7.1.69)
				2539	PTS system, sorbose-specific IIB component (EC2.7.1.69)				20	1		2539	PTS system, sorbose-specific IIB component (EC2.7.1.69)
				2538	PTS system, sorbose-specific IIC component (EC2.7.1.69)				20	1		2538	PTS system, sorbose-specific IIC component (EC2.7.1.69)
				2537	PTS system, sorbose-specific IID component (EC2.7.1.69)				20	1		2537	PTS system, sorbose-specific IID component (EC2.7.1.69)
																																								these 2 clusters are adjacent in these strains
				2450	S-adenosyl-l-methionine hydroxide adenosyltransferase				21	2		2450	S-adenosyl-l-methionine hydroxide adenosyltransferase																											4-gene cassette
				2449	ABC transporter, substrate-binding protein				21	2		2449	ABC transporter, substrate-binding protein																											4-gene cassette
				2329	ABC transporter, ATP-binding protein				21	2		2329	ABC transporter, ATP-binding protein																											4-gene cassette
				2448	ABC transporter, permease				21	2		2448	ABC transporter, permease																											4-gene cassette
	cellobiose	29	5					0.005
				2223	Membrane-associated phospholipid phosphatase				29	0		2223	Membrane-associated phospholipid phosphatase																											large continuous region
				2224	DedA family protein				29	0		2224	DedA family protein
				2225	two-component system, Signal transduction histidine kinase				29	0		2225	two-component system, Signal transduction histidine kinase
				2356	two-component system, response regulator							2356	two-component system, response regulator
				1083A	Maltose-6'-phosphate glucosidase (EC 3.2.1.122)				29	2
				1835A	PTS system, alpha-glucoside-specific IIBC component				29	2
				914	Hyaluronate lyase precursor (EC 4.2.2.1)				29	2		914	Hyaluronate lyase precursor (EC 4.2.2.1)
				196	Hypothetical membrane protein				29	0		196	Hypothetical membrane protein
				2351	hypothetical protein				27	0		2351	hypothetical protein
				2323	hypothetical protein							2323	hypothetical protein
				2322	hypothetical protein							2322	hypothetical protein
				260A	transcriptional antiterminator
				2348	Transcriptional regulator, RpiR family							2348	Transcriptional regulator, RpiR family
				1184A	PTS system, glucose-specific IIA component				28	1
				331	alpha-ketoglutarate permease, major facilitator superfamily				29	2		331	alpha-ketoglutarate permease, major facilitator superfamily
				1314	DNA-directed RNA polymerase specialized sigma subunit, sigma24-like				29	2		1314	DNA-directed RNA polymerase specialized sigma subunit, sigma24-like
				2207	hypothetical protein							2207	hypothetical protein
				1313	N-acetylmuramoyl-L-alanine amidase (EC3.5.1.28)				29	2		1313	N-acetylmuramoyl-L-alanine amidase (EC3.5.1.28)
				2108	Transcriptional regulator, TetR family				29	2		2108	Transcriptional regulator, TetR family
				2155	hypothetical protein				29	2		2155	hypothetical protein																											3-gene cassette ribose opereon, but not adjacent ribose ABC transporter and ribokinase
				2156	Ribose operon repressor RbsR				29	2		2156	Ribose operon repressor RbsR																											3-gene cassette ribose opereon, but not adjacent ribose ABC transporter and ribokinase
				2157	D-ribose mutarotase (pyranase)				29	2		2157	D-ribose mutarotase (pyranase)																											3-gene cassette ribose opereon, but not adjacent ribose ABC transporter and ribokinase
				2194	galactosamine-6-phosphate isomerase (EC 5.3.1.-)				28	2		2194	galactosamine-6-phosphate isomerase (EC 5.3.1.-)
				2193	N-acetylglucosamine-6-phosphate deacetylase (EC3.5.1.25)				28	2		2193	N-acetylglucosamine-6-phosphate deacetylase (EC3.5.1.25)
				824	glycosyl hydrolase, family 35 (beta galactosidase 3 ?)							824	glycosyl hydrolase, family 35
				2182	Hydrolase, HAD superfamily				28	1		2182	Hydrolase, HAD superfamily																											2-gene cassette, present on plasmid only in strain 114.027
				2217	L-xylulose 5-phosphate 3-epimerase (EC5.1.3.-)				28	1		2217	L-xylulose 5-phosphate 3-epimerase (EC5.1.3.-)																											2-gene cassette, present on plasmid only in strain 114.027
	gluconate	27	7	2191	Prebacteriocin			0.002	27	3		2191	Prebacteriocin																											first 2 genes are adjacent
				2133	acetyltransferase				27	4		2133	acetyltransferase
				2139	ABC transporter, ATP-binding protein				27	4		2139	ABC transporter, ATP-binding protein
	mannose	32	2																																					no good matches; all best matches are reverse
	galactosamine	14	20																																					no good matches
	melizitose	25	9																																					no good matches; all best matches are reverse, mainly phage genes
	maltose	27	7																																					no good matches
		= annotation relates to specific sugar utilized
